# Supplementary material for: Two new species of the subgenus Trichodolichopeza Alexander, 1917 from China, with a key to Asian species (Diptera, Tipulidae, Dolichopeza)
Source: Zookeys. 2026 Jul 17;1285:61–9. doi: 10.3897/zookeys.1285.177963 (PMC13401185; doi:10.3897/zookeys.1285.177963)
Supplement: XML Treatment for Dolichopeza (Trichodolichopeza) caudata [file zookeys.1285.177963-treatment1.xml]

<!DOCTYPE tp:taxon-treatment
  PUBLIC "-//TaxonX//DTD Taxonomic Treatment Publishing DTD v0 20100105//EN" "tax-treatment-NSO.dtd">
<tp:taxon-treatment xmlns:tp="http://www.plazi.org/taxpub"><tp:treatment-meta><kwd-group><label>Taxon classification</label><kwd>
                <named-content content-type="kingdom">Animalia</named-content>
              </kwd><kwd>
                <named-content content-type="order">Diptera</named-content>
              </kwd><kwd>
                <named-content content-type="family">Tipulidae</named-content>
              </kwd></kwd-group><mixed-citation publication-type="journal"><person-group><name><surname>Liu</surname><given-names>Qifei</given-names></name><name><surname>Geng</surname><given-names>Junling</given-names></name></person-group><article-title>Two new species of the subgenus <italic><tp:taxon-name><tp:taxon-name-part taxon-name-part-type="genus" reg="Trichodolichopeza">Trichodolichopeza</tp:taxon-name-part></tp:taxon-name></italic> Alexander, 1917 from China, with a key to Asian species (<tp:taxon-name><tp:taxon-name-part taxon-name-part-type="order" reg="Diptera">Diptera</tp:taxon-name-part></tp:taxon-name>, <tp:taxon-name><tp:taxon-name-part taxon-name-part-type="family" reg="Tipulidae">Tipulidae</tp:taxon-name-part></tp:taxon-name>, <italic><tp:taxon-name><tp:taxon-name-part taxon-name-part-type="genus" reg="Dolichopeza">Dolichopeza</tp:taxon-name-part></tp:taxon-name></italic>)</article-title><source>Zookeys</source><day>17</day><month>07</month><year>2026</year><volume>1285</volume><fpage>61</fpage><lpage>69</lpage><pub-id pub-id-type="doi">10.3897/zookeys.1285.177963</pub-id></mixed-citation></tp:treatment-meta><tp:nomenclature><tp:taxon-name><object-id xmlns:xlink="http://www.w3.org/1999/xlink" content-type="arpha" xlink:type="simple">59465498-F657-5468-9B08-E051F4827C24</object-id>
                    		<tp:taxon-name-part taxon-name-part-type="genus" reg="Dolichopeza">Dolichopeza</tp:taxon-name-part> (<tp:taxon-name-part taxon-name-part-type="subgenus" reg="Trichodolichopeza">Trichodolichopeza</tp:taxon-name-part>) <tp:taxon-name-part taxon-name-part-type="species" reg="caudata">caudata</tp:taxon-name-part>
                    	
                    		<object-id xmlns:xlink="http://www.w3.org/1999/xlink" content-type="zoobank" xlink:type="simple">https://zoobank.org/7F770D29-3445-4616-B9D4-00FA1E7C2356</object-id>
                    	</tp:taxon-name><tp:taxon-status xmlns:xlink="http://www.w3.org/1999/xlink" xlink:type="simple">sp. nov.</tp:taxon-status><xref ref-type="fig" rid="F1">Figs 1–9</xref></tp:nomenclature><tp:treatment-sec sec-type="Type material"><title>Type material.</title><p><bold><italic>Holotype</italic></bold>: China • ♂ (pinned); Hainan Province; Baisha Li Autonomous County, Yuanmen Township, Hongmao Village; <named-content xmlns:xlink="http://www.w3.org/1999/xlink" content-type="dwc:verbatimCoordinates" xlink:type="simple">19.083°N, 109.533°E</named-content>, alt. 400 m; 21 May 2007 (1); Kuiyan Zhang leg.; net; <named-content xmlns:xlink="http://www.w3.org/1999/xlink" content-type="dwc:institutional_code" xlink:title="China Agricultural University" xlink:href="https://scientific-collections.gbif.org/institution/c2e8bcb9-a67c-447f-a612-446f80743833" xlink:type="simple">CAU</named-content>. <bold><italic>Paratype</italic></bold>: China • ♀ (pinned); Hainan Province; Mount Wuzhishan; <named-content xmlns:xlink="http://www.w3.org/1999/xlink" content-type="dwc:verbatimCoordinates" xlink:type="simple">18.867°N, 109.683°E</named-content>, alt. 700 m; 28 May 2007 (1), Kuiyan Zhang leg.; net; <named-content xmlns:xlink="http://www.w3.org/1999/xlink" content-type="dwc:institutional_code" xlink:title="China Agricultural University" xlink:href="https://scientific-collections.gbif.org/institution/c2e8bcb9-a67c-447f-a612-446f80743833" xlink:type="simple">CAU</named-content>.</p></tp:treatment-sec><tp:treatment-sec sec-type="Diagnosis"><title>Diagnosis.</title><p>Antennal scape and pedicel yellowish brown. Wing greyish yellow; tips of distal cells brown; cell m<sub>1</sub> half as long as its stalk; sparse microtrichiae present at extreme outer end of cell r<sub>4+5</sub> to m<sub>1</sub>. Posterior margin of tergite 9 with a small, sharp, medial bulge and two small, short lateral lobes. Sternite 9 greatly prolonged. Lobe of gonostylus rod-like; beak of clasper of gonostylus pointed, with a deep notch on upper 1/3 of cephalad margin and a broad lobe medially produced.</p></tp:treatment-sec><tp:treatment-sec sec-type="Description"><title>Description.</title><p><bold>Male</bold>. Body length 7.5 mm, wing length 8.0 mm.</p><p><bold><italic>Head</italic></bold> (Figs <xref ref-type="fig" rid="F1">1–3</xref>). Rostrum light brown, without a nasus. Vertex yellowish; occiput yellowish brown. Orbit yellowish. Antennal scape and pedicel yellowish brown; flagellum brown, with basal part of first flagellomere light brown. Labellum dark brown; palpus brownish.</p><fig id="F1" position="float" orientation="portrait"><object-id xmlns:xlink="http://www.w3.org/1999/xlink" content-type="doi" xlink:type="simple">10.3897/zookeys.1285.177963.figures1-9</object-id><object-id xmlns:xlink="http://www.w3.org/1999/xlink" content-type="arpha" xlink:type="simple">10A24FB0-0C70-52DD-818F-29651B3B6F52</object-id><label>Figures 1–9.</label><caption><p><tp:taxon-name><tp:taxon-name-part taxon-name-part-type="genus" reg="Dolichopeza">Dolichopeza</tp:taxon-name-part> (<tp:taxon-name-part taxon-name-part-type="subgenus" reg="Trichodolichopeza">Trichodolichopeza</tp:taxon-name-part>) <tp:taxon-name-part taxon-name-part-type="species" reg="caudata">caudata</tp:taxon-name-part></tp:taxon-name> sp. nov. <bold>1–8</bold>. Male: <bold>1</bold>. Body, lateral view; <bold>2</bold>. Head and thorax, lateral view; <bold>3</bold>. Head and thorax, dorsal view; <bold>4</bold>. Wing; <bold>5</bold>. Hypopygium, lateral view; <bold>6</bold>. Tergite 9, dorsal view; <bold>7</bold>. Lobe of gonostylus, lateral view; <bold>8</bold>. Clasper of gonostylus, lateral view; <bold>9</bold>. Female, ovipositor, lateral view.</p></caption><graphic xmlns:xlink="http://www.w3.org/1999/xlink" xlink:href="zookeys-1285-061_article-177963__-g001.jpg" id="oo_1718268.jpg" position="float" orientation="portrait" xlink:type="simple"><uri content-type="original_file" xlink:type="simple">https://binary.pensoft.net/fig/1718268</uri></graphic></fig><p><bold><italic>Thorax</italic></bold> (Figs <xref ref-type="fig" rid="F1">1–3</xref>). General colouration yellowish brown. Pronotum yellowish brown; prescutum and presutural scutum yellowish, with yellowish-white cephalad lateral margins; scutum yellowish brown; scutellum yellowish brown; mediotergite yellowish brown, extending from neck to epimeron. Coxae and trochanters yellowish white, with front coxae basally yellowish brown; femora yellowish brown; tibiae dark yellowish brown; tarsi white, basally slightly yellowish brown. Setae on legs brown. Wing (Fig. <xref ref-type="fig" rid="F1">4</xref>) greyish yellow, with brown tips of distal cells; stigma brown; veins yellowish brown. Cell m<sub>1</sub> half as long as its stalk. Sparse microtrichiae at extreme outer end of cells r<sub>4+5</sub> to m<sub>1</sub>. Halter with a yellowish-brown stem and brown knob.</p><p><bold><italic>Abdomen</italic></bold> (Fig. <xref ref-type="fig" rid="F1">1</xref>). Ground colour yellowish brown. Tergites yellowish brown, with yellowish-white spots on the lateral margins of tergites 2–6. Sternites brownish black, medially with yellowish-white rings on sternites 2–6.</p><p><bold><italic>Hypopygium</italic></bold> (Figs <xref ref-type="fig" rid="F1">5–8</xref>). Tergite 9 and sternite 9 fused basally (Fig. <xref ref-type="fig" rid="F1">5</xref>). Tergite 9 (Fig. <xref ref-type="fig" rid="F1">6</xref>) brown, with posterior margin depressed, with a small, sharp, medial bulge and two small, short, lateral lobes. Sternite 9 prolonged, nearly 3 times as long as tergite 9 (Fig. <xref ref-type="fig" rid="F1">5</xref>). Lobe of gonostylus (Fig. <xref ref-type="fig" rid="F1">7</xref>) long and slender, rod-like, bearing long setae; clasper of gonostylus (Fig. <xref ref-type="fig" rid="F1">8</xref>) broad, beak-like, with a deep notch on upper 1/3 of cephalad margin, and a broad, medially produced lobe.</p><p><bold>Female</bold>. Similar to male. Body length 9.0 mm, wing length 8.0 mm. Ovipositor (Fig. <xref ref-type="fig" rid="F1">9</xref>) obscurely yellowish brown. Cercus elongated, about 3 times as long as hypogynial valve, ventrally distinctly expanded at base; hypogynial valve strong, with pointed tip.</p></tp:treatment-sec><tp:treatment-sec sec-type="Etymology"><title>Etymology.</title><p>The specific epithet, <italic>caudata</italic> (Latin, “tailed”) is in reference to the prolonged sternite 9.</p></tp:treatment-sec><tp:treatment-sec sec-type="Distribution"><title>Distribution.</title><p>China (Hainan Province).</p></tp:treatment-sec><tp:treatment-sec sec-type="Remarks"><title>Remarks.</title><p>This new species is similar to <tp:taxon-name><tp:taxon-name-part taxon-name-part-type="genus" reg="Dolichopeza">D.</tp:taxon-name-part> (<tp:taxon-name-part taxon-name-part-type="subgenus" reg="Trichodolichopeza">T.</tp:taxon-name-part>) <tp:taxon-name-part taxon-name-part-type="species" reg="sparsihirta">sparsihirta</tp:taxon-name-part></tp:taxon-name> in having a stripe on the thoracic pleura, but it can be easily distinguished by the following features: cell m<sub>2</sub> lacking microtrichiae, and abdominal tergites 2–6 with yellowish-white spots on lateral margins. In <tp:taxon-name><tp:taxon-name-part taxon-name-part-type="genus" reg="Dolichopeza">D.</tp:taxon-name-part> (<tp:taxon-name-part taxon-name-part-type="subgenus" reg="Trichodolichopeza">T.</tp:taxon-name-part>) <tp:taxon-name-part taxon-name-part-type="species" reg="sparsihirta">sparsihirta</tp:taxon-name-part></tp:taxon-name>, cell m<sub>2</sub> possesses microtrichiae, and the abdominal tergites have a narrow, light yellowish-grey ring near midlength (<xref ref-type="bibr" rid="B3">Alexander 1943</xref>).</p></tp:treatment-sec><ref-list><ref id="B3"><mixed-citation xmlns:xlink="http://www.w3.org/1999/xlink" xlink:type="simple">Alexander CP (1943) New or little-known species of exotic <tp:taxon-name><tp:taxon-name-part taxon-name-part-type="family">Tipulidae</tp:taxon-name-part></tp:taxon-name> (<tp:taxon-name><tp:taxon-name-part taxon-name-part-type="order">Diptera</tp:taxon-name-part></tp:taxon-name>). Proceedings of the Royal Entomological Society of London (B) 12: 173–180. <ext-link xlink:href="https://ccw.naturalis.nl/documents/Alexander,_1943w.pdf" ext-link-type="uri" xlink:type="simple">https://ccw.naturalis.nl/documents/Alexander,_1943w.pdf</ext-link></mixed-citation></ref></ref-list></tp:taxon-treatment>
