# Supplementary material for: Two new species of the subgenus Trichodolichopeza Alexander, 1917 from China, with a key to Asian species (Diptera, Tipulidae, Dolichopeza)
Source: Zookeys. 2026 Jul 17;1285:61–9. doi: 10.3897/zookeys.1285.177963 (PMC13401185; doi:10.3897/zookeys.1285.177963)
Supplement: XML Treatment for Dolichopeza (Trichodolichopeza) uncinata [file zookeys.1285.177963-treatment2.xml]

<!DOCTYPE tp:taxon-treatment
  PUBLIC "-//TaxonX//DTD Taxonomic Treatment Publishing DTD v0 20100105//EN" "tax-treatment-NSO.dtd">
<tp:taxon-treatment xmlns:tp="http://www.plazi.org/taxpub"><tp:treatment-meta><kwd-group><label>Taxon classification</label><kwd>
                <named-content content-type="kingdom">Animalia</named-content>
              </kwd><kwd>
                <named-content content-type="order">Diptera</named-content>
              </kwd><kwd>
                <named-content content-type="family">Tipulidae</named-content>
              </kwd></kwd-group><mixed-citation publication-type="journal"><person-group><name><surname>Liu</surname><given-names>Qifei</given-names></name><name><surname>Geng</surname><given-names>Junling</given-names></name></person-group><article-title>Two new species of the subgenus <italic><tp:taxon-name><tp:taxon-name-part taxon-name-part-type="genus" reg="Trichodolichopeza">Trichodolichopeza</tp:taxon-name-part></tp:taxon-name></italic> Alexander, 1917 from China, with a key to Asian species (<tp:taxon-name><tp:taxon-name-part taxon-name-part-type="order" reg="Diptera">Diptera</tp:taxon-name-part></tp:taxon-name>, <tp:taxon-name><tp:taxon-name-part taxon-name-part-type="family" reg="Tipulidae">Tipulidae</tp:taxon-name-part></tp:taxon-name>, <italic><tp:taxon-name><tp:taxon-name-part taxon-name-part-type="genus" reg="Dolichopeza">Dolichopeza</tp:taxon-name-part></tp:taxon-name></italic>)</article-title><source>Zookeys</source><day>17</day><month>07</month><year>2026</year><volume>1285</volume><fpage>61</fpage><lpage>69</lpage><pub-id pub-id-type="doi">10.3897/zookeys.1285.177963</pub-id></mixed-citation></tp:treatment-meta><tp:nomenclature><tp:taxon-name><object-id xmlns:xlink="http://www.w3.org/1999/xlink" content-type="arpha" xlink:type="simple">71292515-3ACB-519D-A895-B88324ED9ABF</object-id>
                    		<tp:taxon-name-part taxon-name-part-type="genus" reg="Dolichopeza">Dolichopeza</tp:taxon-name-part> (<tp:taxon-name-part taxon-name-part-type="subgenus" reg="Trichodolichopeza">Trichodolichopeza</tp:taxon-name-part>) <tp:taxon-name-part taxon-name-part-type="species" reg="uncinata">uncinata</tp:taxon-name-part>
                    	
                    		<object-id xmlns:xlink="http://www.w3.org/1999/xlink" content-type="zoobank" xlink:type="simple">https://zoobank.org/47B235F5-199E-4FF9-98B4-47470ABB785B</object-id>
                    	</tp:taxon-name><tp:taxon-status xmlns:xlink="http://www.w3.org/1999/xlink" xlink:type="simple">sp. nov.</tp:taxon-status><xref ref-type="fig" rid="F2">Figs 10–17</xref></tp:nomenclature><tp:treatment-sec sec-type="Type material"><title>Type material.</title><p><bold><italic>Holotype</italic></bold>: China • ♂ (pinned); Henan Province; Huixian City, Baligou Scenic Area; <named-content xmlns:xlink="http://www.w3.org/1999/xlink" content-type="dwc:verbatimCoordinates" xlink:type="simple">35.583°N, 113.583°E</named-content>, alt. 331 m; 13 July 2007 (1); Caixia Gao leg.; net; <named-content xmlns:xlink="http://www.w3.org/1999/xlink" content-type="dwc:institutional_code" xlink:title="China Agricultural University" xlink:href="https://scientific-collections.gbif.org/institution/c2e8bcb9-a67c-447f-a612-446f80743833" xlink:type="simple">CAU</named-content>.</p></tp:treatment-sec><tp:treatment-sec sec-type="Diagnosis"><title>Diagnosis.</title><p>Antennal scape and pedicel yellow, flagellum dark yellowish brown. Prescutum and presutural scutum yellowish, with three medial golden-yellow stripes. Thoracic pleura yellowish. Wing light greyish yellow, with cell m<sub>1</sub> as long as its stalk, with sparse microtrichiae present at the extreme outer end of cells r<sub>3</sub> to r<sub>4+5</sub>. Tergite 9 black; posterior margin medially produced, with a blunt protuberance on lower margin and two small, sharp, lateral points. Sternite 9 with lower tip produced into a forward-bent rod. Lobe of gonostylus long, slender, rod-like; lower posterior margin of clasper of gonostylus with a broad lobe.</p></tp:treatment-sec><tp:treatment-sec sec-type="Description"><title>Description.</title><p><bold>Male</bold>. Body length 8.0 mm, wing length 9.0 mm.</p><p><bold><italic>Head</italic></bold> (Figs <xref ref-type="fig" rid="F2">11–13</xref>) light yellow. Rostrum short, light yellow, without a nasus. Vertex yellowish; occiput dark yellow. Orbit yellowish. Antennal scape and pedicel yellow; flagellum dark yellowish brown. Labellum brown; palpus reddish brown.</p><fig id="F2" position="float" orientation="portrait"><object-id xmlns:xlink="http://www.w3.org/1999/xlink" content-type="doi" xlink:type="simple">10.3897/zookeys.1285.177963.figures10-17</object-id><object-id xmlns:xlink="http://www.w3.org/1999/xlink" content-type="arpha" xlink:type="simple">E18ED74C-C0A0-5E87-A904-60F6E02AAD3C</object-id><label>Figures 10–17.</label><caption><p><tp:taxon-name><tp:taxon-name-part taxon-name-part-type="genus" reg="Dolichopeza">Dolichopeza</tp:taxon-name-part> (<tp:taxon-name-part taxon-name-part-type="subgenus" reg="Trichodolichopeza">Trichodolichopeza</tp:taxon-name-part>) <tp:taxon-name-part taxon-name-part-type="species" reg="uncinata">uncinata</tp:taxon-name-part></tp:taxon-name> sp. nov. <bold>10</bold>. Body, dorsal view; <bold>11</bold>. Head, dorsal view; <bold>12</bold>. Head and thorax, dorsal view; <bold>13</bold>. Head and thorax, lateral view; <bold>14</bold>. Hypopygium, lateral view; <bold>15</bold>. Tergite 9, dorsal view; <bold>16</bold>. Lobe of gonostylus, lateral view; <bold>17</bold>. Clasper of gonostylus, lateral view.</p></caption><graphic xmlns:xlink="http://www.w3.org/1999/xlink" xlink:href="zookeys-1285-061_article-177963__-g002.jpg" id="oo_1718269.jpg" position="float" orientation="portrait" xlink:type="simple"><uri content-type="original_file" xlink:type="simple">https://binary.pensoft.net/fig/1718269</uri></graphic></fig><p><bold><italic>Thorax</italic></bold> (Figs <xref ref-type="fig" rid="F2">10</xref>, <xref ref-type="fig" rid="F2">12</xref>, <xref ref-type="fig" rid="F2">13</xref>). General colouration yellowish. Pronotum yellowish; prescutum and presutural scutum yellowish, with three golden-yellow medial stripes; scutum golden yellow, with yellowish lateral margins; scutellum yellowish; mediotergite golden yellow. Pleura yellowish, unpatterned. Coxae and trochanters yellowish; other leg segments broken. Wing (Fig. <xref ref-type="fig" rid="F2">10</xref>) light greyish yellow; stigma light brown; veins yellowish brown. Cell m<sub>1</sub> as long as its stalk. Sparse microtrichiae at extreme outer end of cells r<sub>3</sub> to r<sub>4+5</sub>. Halter with a yellowish-white stem and a dark-brown knob.</p><p><bold><italic>Abdomen</italic></bold> (Fig. <xref ref-type="fig" rid="F2">10</xref>). Ground colour yellowish brown. Tergites yellowish brown, basally with narrow, dark-yellow rings.</p></tp:treatment-sec><tp:treatment-sec sec-type="Sternites yellowish brown"><title>Sternites yellowish brown.</title><p><bold><italic>Hypopygium</italic></bold> (Figs <xref ref-type="fig" rid="F2">14–17</xref>). Tergite 9 and sternite 9 basally fused. Tergite 9 (Fig. <xref ref-type="fig" rid="F2">15</xref>) black, with posterior margin slightly sclerotized, produced medially into a blunt protuberance on lower margin and two small, sharp lateral points. Sternite 9 with lower tip produced into a forward-bent rod. Lobe of gonostylus (Fig. <xref ref-type="fig" rid="F2">16</xref>) long, slender, rod-like, apically narrowed, bearing short setae. Clasper of gonostylus (Fig. <xref ref-type="fig" rid="F2">17</xref>) basally bent forward; with blunt beak, with a small notch at upper 1/3 of the cephalad margin, slightly produced medially, and with a broad lobe produced on the lower posterior margin.</p><p><bold>Female</bold>. Unknown.</p></tp:treatment-sec><tp:treatment-sec sec-type="Distribution"><title>Distribution.</title><p>Only known from the type locality.</p></tp:treatment-sec><tp:treatment-sec sec-type="Remarks"><title>Remarks.</title><p>This new species is similar to <italic><tp:taxon-name><tp:taxon-name-part taxon-name-part-type="genus" reg="Dolichopeza">D.</tp:taxon-name-part> <tp:taxon-name-part taxon-name-part-type="species" reg="fabella">fabella</tp:taxon-name-part></tp:taxon-name></italic> in having unpatterned thoracic pleura, but it can be easily distinguished by the yellowish colour of the thoracic pleura. In <italic><tp:taxon-name><tp:taxon-name-part taxon-name-part-type="genus" reg="Dolichopeza">D.</tp:taxon-name-part> <tp:taxon-name-part taxon-name-part-type="species" reg="fabella">fabella</tp:taxon-name-part></tp:taxon-name></italic>, the thoracic pleura is dark brown (<xref ref-type="bibr" rid="B2">Alexander 1937</xref>).</p></tp:treatment-sec><tp:treatment-sec sec-type="Etymology"><title>Etymology.</title><p>The specific epithet, <italic>uncinata</italic> (Latin, “hooked”) is in reference to the forward-bent (hooked) projection of sternite 9.</p></tp:treatment-sec><ref-list><ref id="B2"><mixed-citation xmlns:xlink="http://www.w3.org/1999/xlink" xlink:type="simple">Alexander CP (1937) New or little-known <tp:taxon-name><tp:taxon-name-part taxon-name-part-type="family">Tipulidae</tp:taxon-name-part></tp:taxon-name> from eastern Asia (<tp:taxon-name><tp:taxon-name-part taxon-name-part-type="order">Diptera</tp:taxon-name-part></tp:taxon-name>). XXXV. Philippine Journal of Science 63: 365–404. <ext-link xlink:href="https://ccw.naturalis.nl/documents/Alexander,_1937m.pdf" ext-link-type="uri" xlink:type="simple">https://ccw.naturalis.nl/documents/Alexander,_1937m.pdf</ext-link></mixed-citation></ref></ref-list></tp:taxon-treatment>
