# Supplementary material for: Two new species of the subgenus Trichodolichopeza Alexander, 1917 from China, with a key to Asian species (Diptera, Tipulidae, Dolichopeza)
Source: Zookeys. 2026 Jul 17;1285:61–9. doi: 10.3897/zookeys.1285.177963 (PMC13401185; doi:10.3897/zookeys.1285.177963)
Supplement: XML Treatment for Dolichopeza (Trichodolichopeza) fabella [file zookeys.1285.177963-treatment3.xml]

<!DOCTYPE tp:taxon-treatment
  PUBLIC "-//TaxonX//DTD Taxonomic Treatment Publishing DTD v0 20100105//EN" "tax-treatment-NSO.dtd">
<tp:taxon-treatment xmlns:tp="http://www.plazi.org/taxpub"><tp:treatment-meta><kwd-group><label>Taxon classification</label><kwd>
                <named-content content-type="kingdom">Animalia</named-content>
              </kwd><kwd>
                <named-content content-type="order">Diptera</named-content>
              </kwd><kwd>
                <named-content content-type="family">Tipulidae</named-content>
              </kwd></kwd-group><mixed-citation publication-type="journal"><person-group><name><surname>Liu</surname><given-names>Qifei</given-names></name><name><surname>Geng</surname><given-names>Junling</given-names></name></person-group><article-title>Two new species of the subgenus <italic><tp:taxon-name><tp:taxon-name-part taxon-name-part-type="genus" reg="Trichodolichopeza">Trichodolichopeza</tp:taxon-name-part></tp:taxon-name></italic> Alexander, 1917 from China, with a key to Asian species (<tp:taxon-name><tp:taxon-name-part taxon-name-part-type="order" reg="Diptera">Diptera</tp:taxon-name-part></tp:taxon-name>, <tp:taxon-name><tp:taxon-name-part taxon-name-part-type="family" reg="Tipulidae">Tipulidae</tp:taxon-name-part></tp:taxon-name>, <italic><tp:taxon-name><tp:taxon-name-part taxon-name-part-type="genus" reg="Dolichopeza">Dolichopeza</tp:taxon-name-part></tp:taxon-name></italic>)</article-title><source>Zookeys</source><day>17</day><month>07</month><year>2026</year><volume>1285</volume><fpage>61</fpage><lpage>69</lpage><pub-id pub-id-type="doi">10.3897/zookeys.1285.177963</pub-id></mixed-citation></tp:treatment-meta><tp:nomenclature><tp:taxon-name><object-id xmlns:xlink="http://www.w3.org/1999/xlink" content-type="arpha" xlink:type="simple">B33EB624-FBA5-55E1-BFFC-E3DFC0CE3130</object-id>
                    		<tp:taxon-name-part taxon-name-part-type="genus" reg="Dolichopeza">Dolichopeza</tp:taxon-name-part> (<tp:taxon-name-part taxon-name-part-type="subgenus" reg="Trichodolichopeza">Trichodolichopeza</tp:taxon-name-part>) <tp:taxon-name-part taxon-name-part-type="species" reg="fabella">fabella</tp:taxon-name-part>
                    	</tp:taxon-name><tp:taxon-authority>Alexander, 1937</tp:taxon-authority><tp:taxon-status xmlns:xlink="http://www.w3.org/1999/xlink" xlink:type="simple">comb. nov.</tp:taxon-status><xref ref-type="fig" rid="F3">Fig. 18</xref><tp:nomenclature-citation-list><tp:nomenclature-citation><tp:taxon-name><tp:taxon-name-part taxon-name-part-type="genus" reg="Dolichopeza">Dolichopeza</tp:taxon-name-part> (<tp:taxon-name-part taxon-name-part-type="subgenus" reg="Nesopeza">Nesopeza</tp:taxon-name-part>) <tp:taxon-name-part taxon-name-part-type="species" reg="fabella">fabella</tp:taxon-name-part></tp:taxon-name><comment> Alexander, 1937: 370. Type locality: China: Guangdong Province: Taiyong (presumed to be Humen, Dongguan City, Guangdong Province).</comment></tp:nomenclature-citation></tp:nomenclature-citation-list></tp:nomenclature><tp:treatment-sec sec-type="Specimens examined"><title>Specimens examined.</title><p>China • Holotype, gender unknown (pinned); Guangdong Province, Guangzhou city, Tai-yong; alt. 2075 feet; 6 August 1936 (1); L. Gressitt leg.; <named-content xmlns:xlink="http://www.w3.org/1999/xlink" content-type="dwc:institutional_code" xlink:title="Smithsonian Institution, National Museum of Natural History" xlink:href="https://scientific-collections.gbif.org/institution/586ee56e-b0fe-4dff-b7f9-aeb104f3308a" xlink:type="simple">USNM</named-content>.</p><fig id="F3" position="float" orientation="portrait"><object-id xmlns:xlink="http://www.w3.org/1999/xlink" content-type="doi" xlink:type="simple">10.3897/zookeys.1285.177963.figure18</object-id><object-id xmlns:xlink="http://www.w3.org/1999/xlink" content-type="arpha" xlink:type="simple">F5AC64AD-B61B-52BA-B9CA-F47FA1F969B1</object-id><label>Figure 18.</label><caption><p>Wing slide of <tp:taxon-name><tp:taxon-name-part taxon-name-part-type="genus" reg="Dolichopeza">Dolichopeza</tp:taxon-name-part> (<tp:taxon-name-part taxon-name-part-type="subgenus" reg="Trichodolichopeza">Trichodolichopeza</tp:taxon-name-part>) <tp:taxon-name-part taxon-name-part-type="species" reg="fabella">fabella</tp:taxon-name-part></tp:taxon-name> Alexander, 1937, holotype.</p></caption><graphic xmlns:xlink="http://www.w3.org/1999/xlink" xlink:href="zookeys-1285-061_article-177963__-g003.jpg" id="oo_1718270.jpg" position="float" orientation="portrait" xlink:type="simple"><uri content-type="original_file" xlink:type="simple">https://binary.pensoft.net/fig/1718270</uri></graphic></fig></tp:treatment-sec><tp:treatment-sec sec-type="Diagnosis"><title>Diagnosis.</title><p>Antennal scape brown; pedicel yellowish brown; flagellum with first segment yellowish brown and other segments blackish brown. Mesonotal prescutum brown, with a faint, dark-brown medial stripe. Thoracic pleura dark brown. Wing yellow, with tip yellowish brown, cell m<sub>1</sub> as long as its stalk, sparse microtrichiae present at extreme outer end of cells r<sub>3</sub> to m<sub>2</sub>.</p></tp:treatment-sec><tp:treatment-sec sec-type="Description"><title>Description.</title><p>Abdomen incomplete, gender unknown. Wing length 9.0 mm.</p><p><bold><italic>Head</italic></bold>. Brown. Rostrum short, brown, without a nasus. Vertex brown; occiput brown. Antennal scape brown; pedicel yellowish brown; first segment of flagellum yellowish brown and other segments blackish brown. Labellum dark brown; palpus blackish brown.</p><p><bold><italic>Thorax</italic></bold>. Brown. Pronotum dark brown; mesonotal prescutum brown, with yellow cephalad lateral margins and a faint, dark-brown medial stripe; scutellum brown; mediotergite dark brown. Pleura dark brown, unpatterned. Front coxae and trochanters dark brown; middle and hind coxae and trochanters brown. Only hind legs preserved; femora yellowish brown, with extreme tips brown; tibiae dark brown; tarsi dark brown. Wing (Fig. <xref ref-type="fig" rid="F3">18</xref>) yellow, with a light yellowish-brown tip; stigma yellowish brown, with white spots on both sides; veins yellowish brown; wing with long hairs on veins beyond the cord. Cell m<sub>1</sub> as long as its stalk. Sparse microtrichiae at extreme outer end of cells r<sub>3</sub> to m<sub>2</sub>. Cell a<sub>2</sub> narrow. Halter with a yellowish stem; knob brown.</p><p><bold><italic>Abdomen</italic></bold>. Apically broken. Tergites dark brown, with white spots medially on lateral margins. Sternites blackish brown, with a white, medial ring on second sternite.</p></tp:treatment-sec><tp:treatment-sec sec-type="Distribution"><title>Distribution.</title><p>China (Guangdong Province).</p></tp:treatment-sec><tp:treatment-sec sec-type="Remarks"><title>Remarks.</title><p>This species was originally assigned to the subgenus <tp:taxon-name><tp:taxon-name-part taxon-name-part-type="genus" reg="Dolichopeza">D.</tp:taxon-name-part> (<tp:taxon-name-part taxon-name-part-type="subgenus" reg="Nesopeza">Nesopeza</tp:taxon-name-part>)</tp:taxon-name> by <xref ref-type="bibr" rid="B2">Alexander (1937)</xref>; however, <italic><tp:taxon-name><tp:taxon-name-part taxon-name-part-type="genus" reg="Nesopeza">Nesopeza</tp:taxon-name-part></tp:taxon-name></italic> species all have the cells bare. In contrast, this species processes microtrichiae in the distal cells r<sub>3</sub> to m<sub>2</sub> and M<sub>3</sub> (which originates from M<sub>1+2</sub>). These characters are consistent with <italic><tp:taxon-name><tp:taxon-name-part taxon-name-part-type="genus" reg="Trichodolichopeza">Trichodolichopeza</tp:taxon-name-part></tp:taxon-name></italic> species. Therefore, it is transferred to the subgenus <tp:taxon-name><tp:taxon-name-part taxon-name-part-type="genus" reg="Dolichopeza">D.</tp:taxon-name-part> (<tp:taxon-name-part taxon-name-part-type="subgenus" reg="Trichodolichopeza">Trichodolichopeza</tp:taxon-name-part>)</tp:taxon-name>. This transfer was suggested in the unpublished thesis of one of the authors (<xref ref-type="bibr" rid="B7">Liu 2011</xref>), but the transfer is formally proposed and effectively published here for the first time.</p></tp:treatment-sec><ref-list><ref id="B2"><mixed-citation xmlns:xlink="http://www.w3.org/1999/xlink" xlink:type="simple">Alexander CP (1937) New or little-known <tp:taxon-name><tp:taxon-name-part taxon-name-part-type="family">Tipulidae</tp:taxon-name-part></tp:taxon-name> from eastern Asia (<tp:taxon-name><tp:taxon-name-part taxon-name-part-type="order">Diptera</tp:taxon-name-part></tp:taxon-name>). XXXV. Philippine Journal of Science 63: 365–404. <ext-link xlink:href="https://ccw.naturalis.nl/documents/Alexander,_1937m.pdf" ext-link-type="uri" xlink:type="simple">https://ccw.naturalis.nl/documents/Alexander,_1937m.pdf</ext-link></mixed-citation></ref><ref id="B7"><mixed-citation xmlns:xlink="http://www.w3.org/1999/xlink" xlink:type="simple">Liu QF (2011) Systematics of <tp:taxon-name><tp:taxon-name-part taxon-name-part-type="subfamily">Tipulinae</tp:taxon-name-part></tp:taxon-name> from China (<tp:taxon-name><tp:taxon-name-part taxon-name-part-type="order">Diptera</tp:taxon-name-part></tp:taxon-name>: <tp:taxon-name><tp:taxon-name-part taxon-name-part-type="family">Tipulidae</tp:taxon-name-part></tp:taxon-name>). Ph.D. thesis. China Agriculture University, Beijing, 264 pp. [in Chinese with English abstract] <ext-link xlink:href="https://ccw.naturalis.nl/documents/Liu,_2011.pdf" ext-link-type="uri" xlink:type="simple">https://ccw.naturalis.nl/documents/Liu,_2011.pdf</ext-link></mixed-citation></ref></ref-list></tp:taxon-treatment>
